# Supplementary material for: Breathing Under Pressure: Psychological Burden and Recovery Trajectories in Patients Receiving Non-Invasive Respiratory Support from Acute COVID-19 to Respiratory Rehabilitation
Source: Med Sci (Basel). 2026 May 21;14(2):270. doi: 10.3390/medsci14020270 (PMC13214929; doi:10.3390/medsci14020270)
Supplement: Supplementary file 1 [file medsci-14-00270-s001.zip]

Archive with 2 entries (2 files):
- Supplementary Material  4.pdf
- Supplementary Materials 1-2-3.xlsx
