# Supplementary material for: Breathing Under Pressure: Psychological Burden and Recovery Trajectories in Patients Receiving Non-Invasive Respiratory Support from Acute COVID-19 to Respiratory Rehabilitation
Source: Med Sci (Basel). 2026 May 21;14(2):270. doi: 10.3390/medsci14020270 (PMC13214929; doi:10.3390/medsci14020270)
Supplement: Supplementary file 1 [file medsci-14-00270-s001.zip › Supplementary Materials 1-2-3.xlsx]

## Sheet: T0
Supplementary Material S1: Correlation Matrix at T0
		IES-R (tot)_T0	I_Intrusivity_T0	A_Avoid_T0	H_Hyperarousal_T0	PSS_T0	B-IPQ_T0	PGWBs_T0	CD-RISC (tot)_T0	CD1_personal competence, high standards, and tenacity_T0	CD2_trust in one’s instincts, tolerance of negative affect_T0	CD3_positive acceptance of change, and secure relationship_T0	CD4_control_T0	CD5_spiritual influences_T0	PHQ-9_T0	GAD-7_T0
IES-R (tot)_T0	Pearson's r	—
	p-value	—
	95% CI Upper	—
	95% CI Lower	—
	Spearman's rho	—
	p-value	—
	Kendall's Tau B	—
	p-value	—
	N	—
I_Intrusivity_T0	Pearson's r	0.519***	—
	p-value	<.001	—
	95% CI Upper	0.703	—
	95% CI Lower	0.269	—
	Spearman's rho	0.550***	—
	p-value	<.001	—
	Kendall's Tau B	0.432***	—
	p-value	<.001	—
	N	46	—
A_Avoid_T0	Pearson's r	0.600***	0.463**	—
	p-value	<.001	0.001	—
	95% CI Upper	0.756	0.664	—
	95% CI Lower	0.381	0.2	—
	Spearman's rho	0.592***	0.458**	—
	p-value	<.001	0.001	—
	Kendall's Tau B	0.456***	0.347***	—
	p-value	<.001	<.001	—
	N	48	46	—
H_Hyperarousal_T0	Pearson's r	0.653***	0.705***	0.741***	—
	p-value	<.001	<.001	<.001	—
	95% CI Upper	0.791	0.826	0.847	—
	95% CI Lower	0.453	0.521	0.578	—
	Spearman's rho	0.714***	0.672***	0.735***	—
	p-value	<.001	<.001	<.001	—
	Kendall's Tau B	0.573***	0.525***	0.561***	—
	p-value	<.001	<.001	<.001	—
	N	48	46	48	—
PSS_T0	Pearson's r	0.024	-0.157	0.282	-0.048	—
	p-value	0.877	0.326	0.067	0.76	—
	95% CI Upper	0.322	0.158	0.537	0.256	—
	95% CI Lower	-0.278	-0.444	-0.02	-0.343	—
	Spearman's rho	-0.048	-0.133	0.181	-0.069	—
	p-value	0.759	0.406	0.246	0.659	—
	Kendall's Tau B	-0.009	-0.085	0.142	-0.042	—
	p-value	0.933	0.443	0.189	0.697	—
	N	43	41	43	43	—
B-IPQ_T0	Pearson's r	0.458**	0.439**	0.291*	0.469***	-0.227	—
	p-value	0.001	0.002	0.048	<.001	0.147	—
	95% CI Upper	0.656	0.645	0.533	0.667	0.082	—
	95% CI Lower	0.199	0.174	0.004	0.211	-0.497	—
	Spearman's rho	0.563***	0.407**	0.332*	0.444**	-0.239	—
	p-value	<.001	0.005	0.022	0.002	0.127	—
	Kendall's Tau B	0.381***	0.291**	0.253*	0.308**	-0.17	—
	p-value	<.001	0.005	0.014	0.003	0.12	—
	N	48	47	47	47	42	—
PGWBs_T0	Pearson's r	0.680***	0.431**	0.419**	0.392**	0.074	0.247	—
	p-value	<.001	0.003	0.003	0.006	0.637	0.094	—
	95% CI Upper	0.808	0.641	0.628	0.608	0.366	0.499	—
	95% CI Lower	0.491	0.16	0.153	0.121	-0.231	-0.043	—
	Spearman's rho	0.410**	0.129	0.164	0.082	0.164	0.206	—
	p-value	0.004	0.392	0.266	0.581	0.293	0.166	—
	Kendall's Tau B	0.285**	0.101	0.113	0.045	0.135	0.151	—
	p-value	0.005	0.34	0.275	0.668	0.218	0.148	—
	N	48	46	48	48	43	47	—
CD-RISC (tot)_T0	Pearson's r	-0.563***	-0.132	-0.205	-0.151	0.015	-0.373**	-0.272	—
	p-value	<.001	0.376	0.163	0.305	0.925	0.009	0.061	—
	95% CI Upper	-0.332	0.161	0.084	0.139	0.314	-0.099	0.013	—
	95% CI Lower	-0.73	-0.404	-0.462	-0.417	-0.287	-0.594	-0.516	—
	Spearman's rho	-0.605***	-0.148	-0.214	-0.163	-0.008	-0.416**	-0.243	—
	p-value	<.001	0.319	0.145	0.268	0.962	0.003	0.096	—
	Kendall's Tau B	-0.400***	-0.107	-0.148	-0.102	0.001	-0.300**	-0.171	—
	p-value	<.001	0.299	0.146	0.318	0.992	0.003	0.097	—
	N	48	47	48	48	43	48	48	—
CD1_Personal competence, high standards, and tenacity_T0	Pearson's r	-0.289*	0.035	-0.295*	-0.097	-0.16	-0.276	-0.111	0.839***	—
	p-value	0.047	0.815	0.042	0.511	0.305	0.058	0.452	<.001	—
	95% CI Upper	-0.005	0.319	-0.012	0.192	0.147	0.009	0.179	0.907	—
	95% CI Lower	-0.529	-0.255	-0.534	-0.371	-0.439	-0.519	-0.383	0.731	—
	Spearman's rho	-0.367*	0.029	-0.244	-0.074	-0.169	-0.303*	-0.16	0.853***	—
	p-value	0.01	0.844	0.095	0.619	0.279	0.036	0.277	<.001	—
	Kendall's Tau B	-0.251*	0.025	-0.173	-0.047	-0.119	-0.204*	-0.124	0.675***	—
	p-value	0.014	0.811	0.092	0.649	0.274	0.047	0.234	<.001	—
	N	48	47	48	48	43	48	48	49	—
CD2_Trust in one’s instincts, tolerance of negative affect_T0	Pearson's r	-0.356*	-0.008	-0.317*	-0.178	-0.257	-0.317*	-0.061	0.833***	0.863***	—
	p-value	0.013	0.956	0.028	0.225	0.096	0.028	0.678	<.001	<.001	—
	95% CI Upper	-0.08	0.28	-0.037	0.111	0.046	-0.036	0.227	0.903	0.921	—
	95% CI Lower	-0.581	-0.295	-0.552	-0.44	-0.518	-0.552	-0.34	0.721	0.768	—
	Spearman's rho	-0.411**	0.012	-0.218	-0.1	-0.164	-0.314*	-0.132	0.838***	0.861***	—
	p-value	0.004	0.934	0.136	0.501	0.292	0.03	0.37	<.001	<.001	—
	Kendall's Tau B	-0.285**	0.01	-0.159	-0.068	-0.107	-0.215*	-0.098	0.667***	0.727***	—
	p-value	0.005	0.927	0.124	0.508	0.328	0.037	0.347	<.001	<.001	—
	N	48	47	48	48	43	48	48	49	49	—
CD3_Positive acceptance of change, and secure relationship_T0	Pearson's r	-0.309*	-0.154	-0.392**	-0.397**	0.02	-0.444**	-0.118	0.590***	0.632***	0.586***	—
	p-value	0.033	0.301	0.006	0.005	0.9	0.002	0.426	<.001	<.001	<.001	—
	95% CI Upper	-0.027	0.139	-0.121	-0.127	0.318	-0.183	0.172	0.747	0.776	0.745	—
	95% CI Lower	-0.545	-0.423	-0.608	-0.612	-0.282	-0.647	-0.389	0.371	0.427	0.365	—
	Spearman's rho	-0.395**	-0.144	-0.376**	-0.362*	-0.075	-0.440**	-0.047	0.668***	0.680***	0.608***	—
	p-value	0.005	0.334	0.008	0.012	0.631	0.002	0.752	<.001	<.001	<.001	—
	Kendall's Tau B	-0.271**	-0.109	-0.272**	-0.262*	-0.042	-0.337**	-0.048	0.524***	0.530***	0.476***	—
	p-value	0.009	0.304	0.009	0.012	0.704	0.001	0.653	<.001	<.001	<.001	—
	N	48	47	48	48	43	48	48	49	49	49	—
CD4_Control_T0	Pearson's r	-0.290*	-0.184	-0.17	-0.096	-0.134	-0.186	-0.17	0.780***	0.768***	0.737***	0.599***	—
	p-value	0.046	0.216	0.247	0.516	0.393	0.206	0.249	<.001	<.001	<.001	<.001	—
	95% CI Upper	-0.006	0.109	0.12	0.193	0.174	0.104	0.12	0.87	0.863	0.843	0.753	—
	95% CI Lower	-0.53	-0.448	-0.434	-0.37	-0.417	-0.446	-0.433	0.638	0.62	0.575	0.382	—
	Spearman's rho	-0.322*	-0.161	-0.172	-0.115	-0.2	-0.207	-0.193	0.756***	0.773***	0.728***	0.673***	—
	p-value	0.026	0.279	0.243	0.438	0.198	0.159	0.19	<.001	<.001	<.001	<.001	—
	Kendall's Tau B	-0.227*	-0.114	-0.119	-0.072	-0.144	-0.151	-0.143	0.606***	0.622***	0.596***	0.546***	—
	p-value	0.03	0.289	0.26	0.499	0.199	0.152	0.184	<.001	<.001	<.001	<.001	—
	N	48	47	48	48	43	48	48	49	49	49	49	—
CD5_Spiritual influences_T0	Pearson's r	0.014	-0.044	0.295*	0.139	0.164	0.181	0.054	0.299*	0.248	0.099	0.138	0.333*	—
	p-value	0.927	0.768	0.042	0.348	0.293	0.219	0.715	0.037	0.083	0.498	0.346	0.019	—
	95% CI Upper	0.297	0.246	0.535	0.407	0.443	0.442	0.333	0.535	0.492	0.37	0.403	0.562	—
	95% CI Lower	-0.272	-0.327	0.012	-0.152	-0.143	-0.109	-0.234	0.019	-0.033	-0.187	-0.149	0.058	—
	Spearman's rho	0.029	-0.017	0.361*	0.176	0.148	0.203	0.149	0.244	0.216	0.109	0.11	0.261	—
	p-value	0.846	0.908	0.012	0.23	0.343	0.166	0.313	0.091	0.131	0.457	0.451	0.07	—
	Kendall's Tau B	0.016	-0.009	0.228*	0.114	0.106	0.154	0.107	0.181	0.158	0.083	0.081	0.201	—
	p-value	0.878	0.933	0.033	0.289	0.352	0.148	0.322	0.087	0.134	0.439	0.453	0.067	—
	N	48	47	48	48	43	48	48	49	50	49	49	49	—
PHQ-9_T0	Pearson's r	0.456**	0.394*	0.610***	0.673***	-0.019	0.424**	0.197	-0.221	-0.246	-0.278	-0.498***	-0.067	0.228	—
	p-value	0.002	0.012	<.001	<.001	0.906	0.006	0.212	0.159	0.116	0.074	<.001	0.674	0.146	—
	95% CI Upper	0.667	0.628	0.771	0.811	0.287	0.647	0.472	0.089	0.063	0.028	-0.229	0.242	0.498	—
	95% CI Lower	0.176	0.094	0.375	0.464	-0.321	0.134	-0.114	-0.492	-0.512	-0.537	-0.697	-0.363	-0.081	—
	Spearman's rho	0.513***	0.331*	0.593***	0.648***	-0.055	0.434**	0.052	-0.231	-0.181	-0.203	-0.490***	-0.071	0.244	—
	p-value	<.001	0.037	<.001	<.001	0.731	0.005	0.744	0.141	0.251	0.198	<.001	0.655	0.12	—
	Kendall's Tau B	0.367***	0.244*	0.448***	0.508***	-0.034	0.305**	0.032	-0.161	-0.122	-0.153	-0.351**	-0.047	0.174	—
	p-value	<.001	0.031	<.001	<.001	0.761	0.006	0.777	0.142	0.271	0.17	0.002	0.684	0.132	—
	N	42	40	42	42	42	41	42	42	42	42	42	42	42	—
GAD-7_T0	Pearson's r	0.584***	0.538***	0.599***	0.754***	-0.141	0.522***	0.233	-0.356*	-0.232	-0.349*	-0.555***	-0.169	0.175	0.791***	—
	p-value	<.001	<.001	<.001	<.001	0.374	<.001	0.138	0.021	0.138	0.024	<.001	0.284	0.269	<.001	—
	95% CI Upper	0.754	0.726	0.764	0.861	0.171	0.713	0.501	-0.058	0.077	-0.05	-0.302	0.142	0.454	0.884	—
	95% CI Lower	0.34	0.276	0.361	0.584	-0.426	0.26	-0.077	-0.595	-0.501	-0.59	-0.735	-0.45	-0.137	0.639	—
	Spearman's rho	0.670***	0.539***	0.619***	0.769***	-0.112	0.554***	0.126	-0.373*	-0.199	-0.286	-0.551***	-0.155	0.215	0.804***	—
	p-value	<.001	<.001	<.001	<.001	0.48	<.001	0.426	0.015	0.206	0.066	<.001	0.326	0.171	<.001	—
	Kendall's Tau B	0.516***	0.395***	0.439***	0.621***	-0.058	0.399***	0.064	-0.275*	-0.139	-0.217	-0.401***	-0.112	0.157	0.629***	—
	p-value	<.001	<.001	<.001	<.001	0.601	<.001	0.57	0.013	0.214	0.052	<.001	0.332	0.176	<.001	—
	N	42	41	42	42	42	42	42	42	42	42	42	42	42	41	—
Notes. * p < .05, ** p < .01, *** p < .001
The Impact of Event Scale-Revised (IES-R); Perceived Stress Scale (PSS); The Connor-Davidson Resilience scale (CD-RISC); The Psychological General Well-Being Index-Short (PGWBIs); Patient Health Questionnaire-9 (PHQ-9); Generalized Anxiety Disorder-7 (GAD-7)

## Sheet: T1
Supplementary Material S2: Correlation Matrix at T1
		Fear_T1	Danger_T1	Certain to die_T1	IES-R (tot)_T1	I_Intrusivity_T1	A_Avoid_T1	H_Hyperarousal_T1	PSS_T1	PGWBs_T1	PHQ-9_T1	GAD-7_T1
Fear_T1	Pearson's r	—
	p-value	—
	95% CI Upper	—
	95% CI Lower	—
	Spearman's rho	—
	p-value	—
	Kendall's Tau B	—
	p-value	—
	N	—
Danger_T1	Pearson's r	0.514*	—
	p-value	0.017	—
	95% CI Upper	0.774	—
	95% CI Lower	0.106	—
	Spearman's rho	0.432	—
	p-value	0.051	—
	Kendall's Tau B	0.333*	—
	p-value	0.047	—
	N	21	—
Certain to die_T1	Pearson's r	0.487*	0.492*	—
	p-value	0.025	0.02	—
	95% CI Upper	0.759	0.756	—
	95% CI Lower	0.07	0.088	—
	Spearman's rho	0.556**	0.453*	—
	p-value	0.009	0.034	—
	Kendall's Tau B	0.419*	0.309	—
	p-value	0.011	0.052	—
	N	21	22	—
IES-R (tot)_T1	Pearson's r	0.265	0.33	0.392	—
	p-value	0.26	0.155	0.087	—
	95% CI Upper	0.633	0.674	0.711	—
	95% CI Lower	-0.202	-0.132	-0.061	—
	Spearman's rho	0.26	0.153	0.332	—
	p-value	0.268	0.521	0.153	—
	Kendall's Tau B	0.182	0.083	0.251	—
	p-value	0.277	0.621	0.126	—
	N	20	20	20	—
I_Intrusivity_T1	Pearson's r	0.464	0.385	0.249	0.519***	—
	p-value	0.052	0.115	0.32	<.001	—
	95% CI Upper	0.765	0.722	0.641	0.703	—
	95% CI Lower	-0.003	-0.1	-0.247	0.269	—
	Spearman's rho	0.490*	0.268	0.353	0.550***	—
	p-value	0.039	0.282	0.151	<.001	—
	Kendall's Tau B	0.324	0.199	0.273	0.432***	—
	p-value	0.07	0.265	0.119	<.001	—
	N	18	18	18	46	—
A_Avoid_T1	Pearson's r	0.089	0.013	-0.095	0.600***	0.463**	—
	p-value	0.717	0.959	0.699	<.001	0.001	—
	95% CI Upper	0.522	0.464	0.375	0.756	0.664	—
	95% CI Lower	-0.381	-0.444	-0.527	0.381	0.2	—
	Spearman's rho	0.083	-0.173	-0.094	0.592***	0.458**	—
	p-value	0.735	0.48	0.702	<.001	0.001	—
	Kendall's Tau B	0.069	-0.138	-0.066	0.456***	0.347***	—
	p-value	0.694	0.431	0.698	<.001	<.001	—
	N	19	19	19	48	46	—
H_Hyperarousal_T1	Pearson's r	0.203	0.245	0.155	0.653***	0.705***	0.741***	—
	p-value	0.404	0.313	0.527	<.001	<.001	<.001	—
	95% CI Upper	0.602	0.629	0.569	0.791	0.826	0.847	—
	95% CI Lower	-0.276	-0.236	-0.322	0.453	0.521	0.578	—
	Spearman's rho	0.142	0.071	0.168	0.714***	0.672***	0.735***	—
	p-value	0.563	0.771	0.491	<.001	<.001	<.001	—
	Kendall's Tau B	0.118	0.062	0.102	0.573***	0.525***	0.561***	—
	p-value	0.497	0.721	0.55	<.001	<.001	<.001	—
	N	19	19	19	48	46	48	—
PSS_T1	Pearson's r	0.13	0.107	0.324	0.024	-0.157	0.282	-0.048	—
	p-value	0.632	0.694	0.22	0.877	0.326	0.067	0.76	—
	95% CI Upper	0.588	0.572	0.706	0.322	0.158	0.537	0.256	—
	95% CI Lower	-0.391	-0.411	-0.204	-0.278	-0.444	-0.02	-0.343	—
	Spearman's rho	0.241	-0.126	0.337	-0.048	-0.133	0.181	-0.069	—
	p-value	0.369	0.643	0.202	0.759	0.406	0.246	0.659	—
	Kendall's Tau B	0.154	-0.106	0.224	-0.009	-0.085	0.142	-0.042	—
	p-value	0.429	0.581	0.238	0.933	0.443	0.189	0.697	—
	N	16	16	16	43	41	43	43	—
PGWBs_T1	Pearson's r	-0.222	-0.262	0.05	0.680***	0.431**	0.419**	0.392**	0.074	—
	p-value	0.36	0.278	0.838	<.001	0.003	0.003	0.006	0.637	—
	95% CI Upper	0.258	0.218	0.493	0.808	0.641	0.628	0.608	0.366	—
	95% CI Lower	-0.615	-0.64	-0.413	0.491	0.16	0.153	0.121	-0.231	—
	Spearman's rho	-0.102	-0.209	0.046	0.410**	0.129	0.164	0.082	0.164	—
	p-value	0.677	0.391	0.85	0.004	0.392	0.266	0.581	0.293	—
	Kendall's Tau B	-0.051	-0.19	0.049	0.285**	0.101	0.113	0.045	0.135	—
	p-value	0.774	0.282	0.777	0.005	0.34	0.275	0.668	0.218	—
	N	19	19	19	48	46	48	48	43	—
PHQ-9_T1	Pearson's r	-0.01	0.121	0.226	0.456**	0.394*	0.610***	0.673***	-0.019	0.197	—
	p-value	0.97	0.654	0.4	0.002	0.012	<.001	<.001	0.906	0.212	—
	95% CI Upper	0.488	0.582	0.649	0.667	0.628	0.771	0.811	0.287	0.472	—
	95% CI Lower	-0.503	-0.398	-0.304	0.176	0.094	0.375	0.464	-0.321	-0.114	—
	Spearman's rho	-0.142	-0.064	0.151	0.513***	0.331*	0.593***	0.648***	-0.055	0.052	—
	p-value	0.6	0.814	0.576	<.001	0.037	<.001	<.001	0.731	0.744	—
	Kendall's Tau B	-0.082	-0.009	0.104	0.367***	0.244*	0.448***	0.508***	-0.034	0.032	—
	p-value	0.674	0.963	0.585	<.001	0.031	<.001	<.001	0.761	0.777	—
	N	16	16	16	42	40	42	42	42	42	—
GAD-7_T1	Pearson's r	-0.118	-0.113	0.143	0.584***	0.538***	0.599***	0.754***	-0.141	0.233	0.791***	—
	p-value	0.676	0.688	0.61	<.001	<.001	<.001	<.001	0.374	0.138	<.001	—
	95% CI Upper	0.42	0.424	0.611	0.754	0.726	0.764	0.861	0.171	0.501	0.884	—
	95% CI Lower	-0.594	-0.591	-0.398	0.34	0.276	0.361	0.584	-0.426	-0.077	0.639	—
	Spearman's rho	-0.078	-0.29	0.122	0.670***	0.539***	0.619***	0.769***	-0.112	0.126	0.804***	—
	p-value	0.783	0.295	0.666	<.001	<.001	<.001	<.001	0.48	0.426	<.001	—
	Kendall's Tau B	-0.063	-0.205	0.1	0.516***	0.395***	0.439***	0.621***	-0.058	0.064	0.629***	—
	p-value	0.757	0.309	0.617	<.001	<.001	<.001	<.001	0.601	0.57	<.001	—
	N	15	15	15	42	41	42	42	42	42	41	—
Notes. * p < .05, ** p < .01, *** p < .001
The Impact of Event Scale-Revised (IES-R); Perceived Stress Scale (PSS); The Psychological General Well-Being Index-Short (PGWBIs); Patient Health Questionnaire-9 (PHQ-9); Generalized Anxiety Disorder-7 (GAD-7)

## Sheet: Responders
Supplementary Material S3: Baseline (T0) comparison between responders and non-responders (defined based on availability of follow-up data on the IES-R total score)
	95% Confidence Interval		95% Confidence Interval
		Statistic	df	p	Mean difference	SE difference	Lower	Upper		Effect Size	Lower	Upper
Age	Student's t	1.985	41	0.054	7.4	3.727	-0.129	14.93	Cohen's d	0.6191	-0.0103	1.241
	Welch's t	2.172	41	0.036	7.4	3.406	0.52	14.28	Cohen's d	0.647
	Mann-Whitney U	138	41	0.04	5.888		4.05e-05	12	Rank biserial correlation	-0.3756
IES-R (tot)	Student's t	1.7	47	0.096	1.49	0.876	-0.273	3.25	Cohen's d	0.5271	-0.0924	1.141
	Welch's t	1.899	35.3	0.066	1.49	0.784	-0.102	3.08	Cohen's d	0.5559
	Mann-Whitney U	182	35.3	0.113	1.107		-0.183	2.92	Rank biserial correlation	-0.2882
PSS	Student's t	0.487	41	0.629	1.42	2.913	-4.466	7.3	Cohen's d	0.1616	-0.4911	0.812
	Welch's t	0.47	21.2	0.643	1.42	3.017	-4.854	7.69	Cohen's d	0.1587
	Mann-Whitney U	181	21.2	0.721	1		-5	8	Rank biserial correlation	-0.0718
B-IPQ	Student's t	1.427	47	0.16	5.97	4.185	-2.449	14.39	Cohen's d	0.4422	-0.1741	1.054
	Welch's t	1.376	24.7	0.181	5.97	4.34	-2.973	14.91	Cohen's d	0.4339
	Mann-Whitney U	204	24.7	0.273	6		-3	15	Rank biserial correlation	-0.2
PGWBs	Student's t	1.968ᵃ	47	0.055	9.49	4.82	-0.211	19.18	Cohen's d	0.6223	-0.0132	1.251
	Welch's t	2.965	42	0.005	9.49	3.199	3.03	15.94	Cohen's d	0.7363
	Mann-Whitney U	151	42	0.038	3		1.48e-05	7	Rank biserial correlation	-0.3837
CD-RISC (tot)	Student's t	-0.226	47	0.822	-1.24	5.479	-12.262	9.78	Cohen's d	-0.0701	-0.6774	0.538
	Welch's t	-0.237	29.9	0.815	-1.24	5.239	-11.94	9.46	Cohen's d	-0.0717
	Mann-Whitney U	247	29.9	0.871	-1		-14	9	Rank biserial correlation	0.0314
PHQ-9	Student's t	1.813	40	0.077	3.22	1.775	-0.37	6.8	Cohen's d	0.6191	-0.0676	1.298
	Welch's t	1.824	20.6	0.083	3.22	1.764	-0.456	6.89	Cohen's d	0.6211
	Mann-Whitney U	116	20.6	0.077	3		-5.81e−5	7	Rank biserial correlation	-0.3556
GAD-7	Student's t	1.326	40	0.192	2.38	1.797	-1.249	6.02	Cohen's d	0.453	-0.2265	1.127
	Welch's t	1.521	28	0.14	2.38	1.567	-0.828	5.59	Cohen's d	0.4836
	Mann-Whitney U	132	28	0.185	2.422		-2	6	Rank biserial correlation	-0.2667
Notes. Hₐ μ0 ≠ μ1
ᵃ Levene's test is significant (p < .05), suggesting a violation of the assumption of equal variances
The Impact of Event Scale-Revised (IES-R); Perceived Stress Scale (PSS); The Connor-Davidson Resilience scale (CD-RISC); The Psychological General Well-Being Index-Short (PGWBIs); Patient Health Questionnaire-9 (PHQ-9); Generalized Anxiety Disorder-7 (GAD-7)
